# Supplementary material for: Mechanism of Mitophagy to Protect Yak Kidney from Hypoxia-Induced Fibrosis Damage by Regulating Ferroptosis Pathway
Source: Biomolecules. 2025 Apr 9;15(4):556. doi: 10.3390/biom15040556 (PMC12025222; doi:10.3390/biom15040556)
Supplement: Supplementary file 1 [file biomolecules-15-00556-s001.zip]

Archive with 1 entries (1 files):
- biomolecules-3504249-supplementary.pdf
